# Supplementary material for: Gluten Is Not Gluten
Source: Nutrients. 2024 Aug 17;16(16):2745. doi: 10.3390/nu16162745 (PMC11357231; doi:10.3390/nu16162745)
Supplement: Supplementary file 1 [file nutrients-16-02745-s001.zip]

Archive with 1 entries (1 files):
- nutrients-3132853-supplementary.pdf
